# Supplementary material for: Multichromosomal Mitochondrial Genome of Paphiopedilum micranthum: Compact and Fragmented Genome, and Rampant Intracellular Gene Transfer
Source: Int J Mol Sci. 2023 Feb 16;24(4):3976. doi: 10.3390/ijms24043976 (PMC9966765; doi:10.3390/ijms24043976)
Supplement: Supplementary file 1 [file ijms-24-03976-s001.zip]

Archive with 2 entries (2 files):
- Figure S1 MT_Chr5.pdf
- Tables S1-S6_P_micranthum_mt_MS.xlsx
