# Supplementary material for: Multichromosomal Mitochondrial Genome of Paphiopedilum micranthum: Compact and Fragmented Genome, and Rampant Intracellular Gene Transfer
Source: Int J Mol Sci. 2023 Feb 16;24(4):3976. doi: 10.3390/ijms24043976 (PMC9966765; doi:10.3390/ijms24043976)
Supplement: Supplementary file 1 [file ijms-24-03976-s001.zip › Tables S1-S6_P_micranthum_mt_MS.xlsx]

## Sheet: Table S1
Table S1. The long-reads and short-reads coverage depth of Paphiopedilum micranthum mitogenome chromosomes.
Chromosome	long-reads coverage depth	short-reads coverage depth
chr1	94.3	627.24
chr2	125.2	1065.65
chr3	116	585.7
chr4	102.6	515.5
chr5	23.9	522.2
chr6	116.3	548.8
chr7	57	510.1
chr8	79.4	495.1
chr9	77.4	549.75
chr10	99	700.35
chr11	85.2	504.7
chr12	83.7	448.05
chr13	135.4	456.9
chr14	75.5	528
chr15	67.4	553.2
chr16	63.7	477.1
chr17	52.7	422.5
chr18	45.4	426.8
chr19	84.9	719.3
chr20	59.7	448.5
chr21	86.8	547.7
chr22	60.8	634.25
chr23	44.5	333.767
chr24	61.2	360.1
chr25	12.9	316.3
chr26	8	274.6

## Sheet: Table S2
Table S2. Open reading frames annotated in the mitogenome of Paphiopedilum micranthum.
ORF	Location	Length (bp)	BLASTp Similarity
ORF102a	Chr1	309	hypothetical protein
ORF116	Chr1	351	hypothetical protein
ORF128	Chr1	387	hypothetical protein
ORF149	Chr2	450	hypothetical protein
ORF669	Chr2	2010	RNA-directed DNA polymerase
ORF102b	Chr3	309	hypothetical protein
ORF104	Chr3	315	hypothetical protein
ORF124	Chr3	375	hypothetical protein
ORF152	Chr7	459	hypothetical protein
ORF111	Chr8	336	hypothetical protein
ORF119	Chr10	360	hypothetical protein
ORF109	Chr16	330	hypothetical protein
ORF165	Chr17	498	hypothetical protein
ORF261	Chr18	786	DNA polymerase
ORF432	Chr18	1299	DNA-dependent-RNA-polymerase
ORF603	Chr18	1812	DNA-polymerase-like
Note: ORFs are named by their amino acid length, ORF102a and ORF102b represents different genes with the same length.

## Sheet: Table S3
Table S3. Comparison of the gene length of the protein coding genes of Paphiopedilum micranthum and selected angiosperms.
Protein genes	Amborella trichopoda	Liriodendron tulipifera	Vitis vinifera	Phoenix dactylifera	Allium cepa	Asparagus officinalis	Paphiopedilum micranthum	Gastrodia elata
atp1	1521	1530	1530	1530	1524	1530	1530	1518
atp4	588	582	597	588	564	588	588	417/573
atp6	846	807	1167	795	807	813	1272	1245
atp8	480	480	480	471	465	486	480	468
atp9	225	225	225	252	270	231	327	252
ccmB	621	621	621	621	621	621	621	621
ccmC	816	723	753	723	816	747	750	711
ccmFc	1311	1359	1518	1368	1395	1368	1362	1581
ccmFn	1695	1806	1725	1785	1047/609	1788	1704	1605
cob	1182	1182	1182	1182	1191	1182	1182	1191
cox1	1584	1584	1584	1584	–	1584	1584	1620
cox2	765	759	786	780	804	786	789	918
cox3	798	798	798	798	810	798	798	807
matR	1932	1953	1206	1977	2001	1977	1962	1875
mttB	807	768	–	807	750	840	795	1002
nad1	978	978	984	984	987	984	978	978
nad2	1467	1467	1467	1485	1467	1485	1467	1518
nad3	357	357	357	357	357	357	357	357
nad4	1488	1488	1488	1488	1461	1488	1488	1407
nad4L	309	303	303	303	303	303	303	303
nad5	2046	2013	2013	2013	2013	2013	2016	2037
nad6	630	723	672	705	969	696	735	726
nad7	1185	1185	1185	1185	1185	1185	1185	1224
nad9	573	573	573	573	561	573	573	573
rpl2	1899	1665	1005	1677	–	–	1560	1452
rpl5	558	561	552	567	–	567	564	543
rpl10	–	480	477	336	–	–	–	–
rpl16	411	435	558/408	558	–	558	516	510
rps1	579	606	504	501	–	501	606	594
rps2	666	621	–	681	–	696	633	627
rps3	1671	1584	1692	1695	–	1677	1677	1668
rps4	1065	1071	1089	1035	–	1035	1020	1047
rps7	447	450	447	447	–	447	447	447
rps10	330	360	363	–	–	–	360	348
rps11	504	516	–	516	–	501	486	462
rps12	378	378	378	378	378	387	378	378
rps13	351	351	351	351	–	351	351	387
rps14	303	303	357	324	–	324	303	303
rps19	327	282	285	327	–	282	282	282
sdh3	396	330	507	–	–	–	–	–
sdh4	369	405	432	–	–	222*	204	–
* genes newly annotated
– indicate gene lost

## Sheet: Table S4
Table S4. The lengths of cis-spliced introns in Paphiopedilum micranthum and Gastrodia elata mitogenomes.
Introns	Paphiopedilum micranthum	Gastrodia elata
ccmFci829	933	1319
cox2i373	1271	1135
cox2i691	1610	1335
nad1i477	1388	1343
nad2i156	1206	1202
nad2i709	2156	1116
nad2i1282	1346	1955
nad4i461	1373	1208
nad4i976	3807	3203
nad5i230	857	845
nad5i1872	947	987
nad7i140	840	729
nad7i209	1594	1298
nad7i676	984	934
nad7i917	1532	2106
rpl2i846	1345	1787
rps3i74	1807	1837
rps10i235	832	1066

## Sheet: Table S5
Table S5. Recombination frequency of the 34 repeats in the mitogenome of Paphiopedium micranthum.
Repeat No.	Length (bp)	Position								Reads support master circle conformation	Reads support alternative conformation	Recombination Frequency
		Chromosome	Start	End	Direction	Chromosome	Start	End	Direction
Repeat1	672	Chr3	1	672	+	Chr21	1	672	+	193	116	0.375405
Repeat2	493	Chr9	1	493	+	Chr20	13134	13626	+	190	40	0.173913
Repeat3	248	Chr22	10213	10460	+	Chr15	14194	14441	–	214	5	0.0228311
Repeat4	231	Chr18	1	231	+	Chr8	12549	12779	+	205	5	0.0238095
Repeat5	190	Chr23	1	190	+	Chr20	836	1025	+	181	8	0.042328
Repeat6	189	Chr22	6457	6645	+	Chr6	10918	11106	+	352	6	0.0167598
Repeat7	160	Chr10	1	160	+	Chr3	20320	20479	+	410	18	0.0420561
Repeat8	149	Chr16	3198	3346	+	Chr21	11706	11854	+	224	3	0.0132159
Repeat9	144	Chr5B	1	144	+	Chr22	1	144	+	172	3	0.0171429
Repeat10	143	Chr10	8112	8254	+	Chr15	14963	15105	+	241	7	0.0282258
Repeat11	139	Chr24	1	139	+	Chr5B	16229	16367	–	173	10	0.0546448
Repeat12	122	Chr5A	432	553	+	Chr5B	9465	9586	+	133	3	0.0220588
Repeat13	122	Chr11	109	230	+	Chr9	15239	15360	–	308	1	0.00323625
Repeat14	86	Chr1	7888	7973	+	Chr22	8869	8954	–	263	0	0
Repeat15	82	Chr17	354	435	+	Chr7	4507	4588	–	202	0	0
Repeat16	80	Chr16	6368	6447	+	Chr7	7677	7756	+	249	0	0
Repeat17	74	Chr7	3837	3910	+	Chr20	10985	11058	+	233	0	0
Repeat18	73	Chr22	9449	9521	+	Chr2	14693	14765	–	367	0	0
Repeat19	72	Chr9	6527	6598	+	Chr14	2436	2507	–	277	0	0
Repeat20	72	Chr4	157	228	+	Chr13	1521	1592	+	507	4	0.00782779
Repeat21	70	Chr19	6118	6187	+	Chr14	9540	9609	+	266	0	0
Repeat22	65	Chr23	1781	1845	+	Chr2	13748	13812	–	352	1	0.00283286
Repeat23	61	Chr19	3336	3396	+	Chr17	5651	5711	–	254	0	0
Repeat24	61	Chr14	2937	2997	+	Chr19	12245	12305	–	258	0	0
Repeat25	59	Chr8	1182	1240	+	Chr7	11902	11960	+	288	1	0.00346021
Repeat26	59	Chr17	431	489	+	Chr7	19142	19200	+	206	0	0
Repeat27	53	Chr14	2904	2956	+	Chr15	4719	4771	–	256	0	0
Repeat28	53	Chr14	2393	2445	+	Chr7	3859	3911	–	286	0	0
Repeat29	53	Chr14	2021	2073	+	Chr17	8634	8686	–	258	0	0
Repeat30	52	Chr9	5295	5346	+	Chr1	16236	16287	+	284	0	0
Repeat31	52	Chr14	2394	2445	+	Chr20	11007	11058	–	284	0	0
	52	Chr7	3859	3910	–	Chr20	11007	11058	–	230	0	0
Repeat32	52	Chr5B	11	62	+	Chr14	2903	2954	–	250	0	0
	52	Chr22	11	62	+	Chr14	2903	2954	–	250	0	0
Repeat33	51	Chr5B	64	114	+	Chr14	2851	2901	–	265	0	0
	51	Chr22	64	114	+	Chr14	2851	2901	–	266	0	0
Repeat34	51	Chr5B	11	61	+	Chr15	4721	4771	+	182	0	0
	51	Chr22	11	61	+	Chr15	4721	4771	+	182	0	0
	51	Chr14	2904	2954	–	Chr15	4721	4771	+	258	0	0

## Sheet: Table S6
Table S6. List of plants with multichromosomal mitogenomes available from GenBank.
Clade	Family	Species	Genome size (kb)	Number of chromosomes	Finish status	Reference
Fern	Psilotaceae	Psilotum nudum	629	2	Yes	(Guo et al., 2017)
Gymnosperm	Pinaceae	Larix sibirica	11663	9 contigs	No	(Putintseva et al., 2020)
Gymnosperm	Pinaceae	Picea abies	~4300 kb	unknown	No	(Nystedt et al., 2013)
Gymnosperm	Pinaceae	Picea glauca	~5900 kb	132 contigs	No	(Jackman et al., 2016)
Gymnosperm	Pinaceae	Picea sitchensis	~5520 kb	2	No	(Jackman et al., 2020)
Gymnosperm	Pinaceae	Pinus lambertiana	3900 kb	unknown	No	(Stevens et al., 2016)
Gymnosperm	Pinaceae	Pinus sylvestris	986	unknown	No	GCA_900143225.1
Gymnosperm	Pinaceae	Pinus taeda	~1200 kb	40 contigs	No	(Neale et al., 2014)
Basal angiosperms	Amborellaceae	Amborella trichopoda	~3900 kb	5	Yes	(Rice et al., 2013)
Eudicots	Actinidiaceae	Actinidia chinensis	925	2	Yes	(Wang et al., 2019)
Eudicots	Apocynaceae	Cynanchum auriculatum	1041	2	Yes	(Kim & Kim, 2019)
Eudicots	Apocynaceae	Cynanchum wilfordii	843	3	Yes	(Kang et al., 2017)
Eudicots	Balanophoraceae	Lophophytum mirabile	822	54	Yes	(Sanchez‐Puerta et al., 2017)
Eudicots	Balanophoraceae	Ombrophytum subterraneum	714	54	Yes	Roulet et al. 2020
Eudicots	Balanophoraceae	Rhopalocnemis phalloides	131	21	Yes	Yu et al. 2022
Eudicots	Caryophyllaceae	Silene conica	~11,318	>128	No	(Sloan et al., 2012)
Eudicots	Caryophyllaceae	Silene noctiflora (BRP)	7138	63	Yes	(Wu et al., 2015a)
Eudicots	Caryophyllaceae	Silene noctiflora (OSR)	6728	59	Yes	(Sloan et al., 2012)
Eudicots	Caryophyllaceae	Silene vulgaris (KRA)	405	5	Yes	(Štorchová et al., 2018)
Eudicots	Cucurbitaceae	Cucumis hystrix	1316	3	Yes	Xia et al. 2022
Eudicots	Cucurbitaceae	Cucumis melo	2907	3	Yes	NCBI Database
Eudicots	Cucurbitaceae	Cucumis sativus	1685	3	Yes	(Alverson et al., 2011)
Eudicots	Cynomoriaceae	Cynomorium	1106	49	Yes	(Bellot et al., 2016)
Eudicots	Ericaceae	Hypopitys monotropa	810	2	Yes	(Shtratnikova et al., 2020)
Eudicots	Fabaceae	Glycine max_Williams 82	433	2	Yes	Liu et al. 2021
Eudicots	Geraniaceae	Geranium brycei	1053	8 scaffolds	Yes	(Park et al., 2015)
Eudicots	Lamiaceae	Ajuga ciliata	365	2	Yes	Liu et al. 2020
Eudicots	Lamiaceae	Scutellaria tsinyunensis	354	2	Yes	Li et al. 2021
Eudicots	Polygonaceae	Fallopia multiflora	312	2	Yes	(Kim & Kim, 2018)
Eudicots	Polygonaceae	Fagopyrum esculentum	404	10 contigs	Yes	Logacheva et al. 2020
Eudicots	Salicaceae	Populus deltoides	803	3	Yes	Qu et al. 2022
Eudicots	Salicaceae	Populus simonii	782	3	Yes	Bi et al. 2022
Eudicots	Santalaceae	Viscum scurruloideum	66	2 contigs	Yes	(Skippington et al., 2015)
Eudicots	Ranunculaceae	Pulsatilla patens	987	3	Yes	Szandar et al. 2022
Eudicots	Solanaceae	Solanum tuberosum	475	3	Yes	(Varré et al., 2019)
Eudicots	Theaceae	Camellia sinensis	880	2	Yes	(Zhang et al., 2019)
Monocots	Amaryllidaceae	Allium cepa	316	3	Yes	(Tsujimura et al., 2019)
Monocots	Orchidaceae	Gastrodia elata	1340	19 contigs	Yes	(Yuan et al., 2018)
Monocots	Orchidaceae	Paphiopedilum micranthum	447	26	Yes	This study
Monocots	Poaceae	Oryza sativa	534	2	Yes	(Kazama & Toriyama, 2016)
Monocots	Poaceae	Saccharum officinarum	445	2	Yes	(Shearman et al., 2016)
